# Supplementary material for: Photoactivated Curcumin-Loaded Lipid Nanoparticles in Hydrogel: A Cutting-Edge Intracanal Medicament for Advanced Endodontic Therapy
Source: Gels. 2025 Apr 22;11(5):308. doi: 10.3390/gels11050308 (PMC12111544; doi:10.3390/gels11050308)
Supplement: Supplementary file 1 [file gels-11-00308-s001.zip]

Archive with 1 entries (1 files):
- gels-3566116-supplementary.pdf
